# Supplementary material for: Cytometry meets next-generation sequencing – RNA-Seq of sorted subpopulations reveals regional replication and iron-triggered prophage induction in Corynebacterium glutamicum
Source: Sci Rep. 2018 Oct 5;8:14856. doi: 10.1038/s41598-018-32997-9 (PMC6173762; doi:10.1038/s41598-018-32997-9)
Supplement: Supplementary file 2 — Table S2 [file 41598_2018_32997_MOESM2_ESM.xlsx]

## Sheet: Tabelle1
Table S2: Differential gene expression analysis of CGP3 prophage induction of subpopulations of C. glutamicum. C. glutamicum::Plys-eyfp / pAN6_N-cgpS cells were cultivated in CGXII medium with 2 % (w/v) glucose and either with or without 150 µM IPTG. Cells were sorted via FACS by the means of the Plys-eyfp reporter output and separated in a prophage induced and uninduced subpopulation (see Figure…
Locus	Gene name	Protein name	Function	log2 foldchange, induced vs uninduced (unsorted cells). n = 3	log2 foldschange, induced vs uninduced (RNAlater, sorted cells), n = 2	log2 foldchange, induced vs uninduced (RNAprotect, sorted cells), n = 2
cg0004	dnaN	DNA polymerase III subunit β (EC:2.7.7.7)	DNA replication, recombination, repair, and degradation	1.85609	2.36957	1.65935
cg0005	recF	recombination protein RecF	DNA replication, recombination, repair, and degradation	2.38215	1.84118	-
cg0006	-	hypothetical protein, conserved	Unknown function	2.49021	1.97849	-
cg0077	-	hypothetical protein, VTC domain, conserved	Unknown function	-	1.99316	-
cg0078	-	putative membrane protein	Unknown function	2.39585	2.03425	-
cg0079	-	putative secreted protein, CotH homolog	Unknown function	2.39304	-	-
cg0097	-	putative zinc finger protein, conserved	Unknown function	-	-2.88754	-
cg0134	abgB	metal-dependent amidase/aminoacylase/carboxypeptidase, AbgB homolog	Amino acid transport and metabolism	1.49371	-	-
cg0136	-	putative membrane protein	Unknown function	1.38593	-	-
cg0148	panC	pantoate-β-alanine ligase protein (EC:6.3.2.1), deletion results in D-panthotenate auxotrophic strains	Coenzyme transport and metabolism	-1.36976	-	-
cg0149	panB	3-methyl-2-oxobutanoate hydroxymethyltransferase (EC:2.1.2.11), deletion results in D-panthotenate auxotrophic strains	Coenzyme transport and metabolism	-1.56725	-	-
cg0199	iolA	aldehyde dehydrogenase, Methylmalonate-semialdehyde dehydrogenase (EC:1.2.1.27), myo-Inositol catabolism	Carbon source transport and metabolism	1.58615	-	-
cg0203	iolE	2-Keto-myo-inositol dehydratase (EC:4.2.1.44)	Carbon source transport and metabolism	1.44406	-	-
cg0210	-	putative transcriptional regulator, LacI-family	Signal transduction mechanisms	1.83816	-	-
cg0229	gltB	glutamine 2-oxoglutarate aminotransferase NADPH large subunit, also glutamate synthase (EC:1.4.1.13)	Amino acid transport and metabolism	-1.52006	-	-
cg0277	-	dicarboxylate uptake system for succinate, fumarate or L-malate, DASS-family	Carbon source transport and metabolism	-1.72133	-	-
cg0306	lysC	aspartate kinase (EC:2.7.2.4), deletion causes lysine-auxotrophy	Amino acid transport and metabolism	-1.30495	-	-
cg0316	-	putative secreted protein	Unknown function	-1.91632	-	-
cg0340	-	Phenylpropanoid transporter, MFS-type; involved in degradation of aromatic compounds	Carbon source transport and metabolism	-	-2.28387	-
cg0346	fadE	acyl-CoA dehydrogenase; involved in degradation of aromatic compounds	Carbon source transport and metabolism	1.73741	-1.78084	-
cg0347	-	enoyl-CoA hydratase; involved in degradation of aromatic compounds	Carbon source transport and metabolism	-	-1.97442	-
cg0363	-	putative secretion ATPase protein	General function prediction only	-	-1.9677	-
cg0372	-	hypothetical protein	Unknown function	-	-1.808	-
cg0404	-	putative protein of nitroreductase-family, conserved, maybe involved in stress response	General function prediction only	-1.54232	-	-
cg0427	tnp17b(ISCg17a)	transposase fragment, putative pseudogene, horizontally transferred	DNA replication, recombination, repair, and degradation	1.74472	-1.81031	-
cg0428	tnp17c(ISCG17a)	transposase fragment, putative pseudogene, horizontally transferred	DNA replication, recombination, repair, and degradation	1.60883	-	-
cg0435	udgA1	UDP-glucose 6-dehydrogenase (EC:1.1.1.22), horizontally transferred	Nucleotide transport and metabolism	-1.95032	-	-
cg0445	sdhCD	succinate:menaquinone oxidoreductase, cytochrome b subunit	Central carbon metabolism; Anaerobic metabolism; Respiration and oxidative phosphorylation	-1.51881	-	-
cg0462	-	hypothetical protein, conserved	Unknown function	-	-1.83233	-
cg0464	copA	copper-transporting P-type ATPase (EC:3.6.3.4)	Inorganic ion transport, metabolism, and storage	-	-1.91528	-
cg0469	-	hemin transport system, ATP-binding protein	Transport and metabolism of further metabolites	1.45478	-	-
cg0470	-	secreted heme transport-associated protein	Transport and metabolism of further metabolites	1.85768	-	-
cg0492	-	putative DNA-binding excisionase protein, extremely conserved	DNA replication, recombination, repair, and degradation	-1.36076	-	-
cg0497	hemA	glutamyl-tRNA reductase, involved in heme biosynthesis	Transport and metabolism of further metabolites	-1.37083	-	-
cg0501	qsuA	putative shikimate permease, MFS-type	Amino acid transport and metabolism	-1.34676	-	-
cg0544	-	putative membrane protein	Unknown function	-2.06698	-	-
cg0545	pitA	low-affinity phosphate transport protein, Pit-family	Inorganic ion transport, metabolism, and storage	-1.65684	-	-
cg0578	-	putative membrane protein	Unknown function	-	-2.58108	-
cg0617	-	putative molybdopterin-guanine dinucleotide biosynthesis protein, required for FDH (cg0618) activity	Carbon source transport and metabolism	-	-2.48162	-
cg0620	-	putative secreted protein	Unknown function	-1.70583	-	-
cg0625	-	putative secreted protein	Unknown function	-1.89784	-	-
cg0650	-	putative secreted protein	Unknown function	-1.27805	-	-
cg0666	-	putative membrane protein	Unknown function	-	-1.72812	-
cg0691	groEL	60 KDA chaperonin, (protein CPN60 HSP60-) N-terminal fragment, putative pseudogene	Protein turnover and chaperones	-	-1.7123	-
cg0693	'groEL	60 KDA chaperonin, (protein CPN60 GroEl) C-terminal fragment, putative pseudogene	Protein turnover and chaperones	-	-1.63001	-
cg0695	whcB	regulator involved in oxidative stress response, WhiB homolg	signal transduction mechanisms	-	-2.59284	-
cg0702	-	LysR-family regulator, activates cg0701 in response to serine	signal transduction mechanisms	-	-5.38245	-
cg0707	cgtS7	two component sensor kinase	Post-translational modification; Signal transduction mechanisms	-	-1.79979	-
cg0709	cgtR7	two component response regulator	Signal transduction mechanisms	-	-1.54462	-
cg0713	-	hypothetical protein, conserved	Unknown function	2.03047	-	-
cg0714	-	putative polymerase involved in DNA repair	DNA replication, recombination, repair, and degradation	1.76591	-	-
cg0737	-	high affinity ABC-type methionine transporter,substrate-binding lipoprotein (TC 3.A.1.24.1)	Amino acid transport and metabolism	-2.28366	-	-
cg0753	-	putative secreted protein	Unknown function	1.33916	-	-
cg0756	cstA	carbon starvation protein A	General function prediction only	-1.48844	-	-
cg0759	prpD2	2-methycitrate dehydratase, involved in propionate catabolism EC:4.2.1.79	Carbon source transport and metabolism	-	2.11096	-
cg0762	prpC2	2-methylcitrate synthase, involved in propionate catabolism EC:2.3.3.5,2.3.3.1	Carbon source transport and metabolism	3.28836	-	-
cg0773	-	putative exodeoxyribonuclease (EC:3.1.11.2)	DNA replication, recombination, repair, and degradation	-1.31805	-	-
cg0777	-	putative ABC-type iron-siderophore transporter, ATPase subunit	Inorganic ion transport, metabolism, and storage; Transport and metabolism of further metabolites	-	-2.59469	-
cg0778	-	putative ABC-type iron-siderophore transporter, permease subunit	Inorganic ion transport, metabolism, and storage; Transport and metabolism of further metabolites	-	-1.9269	-
cg0782	dac	D-alanyl-D-alanine carboxypeptidase (EC:3.4.16.4)	Cell wall/membrane/envelope biogenesis	-	-2.67195	-
cg0784	-	putative cell wall-associated hydrolase	Cell wall/membrane/envelope biogenesis	-	-4.02633	-
cg0785	-	hypothetical protein	Unknown function	-	-3.00814	-
cg0810	-	ε-peptide of acetyl-CoA carboxylase, conserved	Lipid transport and metabolism	-1.42649	-	-
cg0811	dtsR2	acetyl/propionyl CoA carboxylase, β chain (EC:6.4.1.3,6.3.1.3), mycolic acid biosythesis	Cell wall/membrane/envelope biogenesis	-1.53877	-	-
cg0820	purE	phosphoribosylaminoimidazole carboxylase catalytic subunit	Nucleotide transport and metabolism	-1.30582	-	-
cg0837	-	hypothetical protein	Unknown function	-1.77203	-	-
cg0838	-	putative helicase	DNA replication, recombination, repair, and degradation	-1.31854	-	-
cg0852	-	hypothetical protein, conserved	Unknown function	-	-2.64353	-
cg0856	manA	mannose-6-phosphate isomerase (EC:5.3.1.8)	Carbon source transport and metabolism	-	-1.53532	-
cg0858	-	putative secreted protein	Unknown function	-	-1.63782	-
cg0906	-	hypothetical protein	Unknown function	1.58974	-	-
cg0935	-	hypothetical protein, conserved	Unknown function	-	1.54549	-
cg0938	cspB	cold shock protein	Transcription including sigma factors, RNA processing and modification	1.37833	-	-
cg0944	-	putative xanthine/uracil symporter, nucleobase:cation symporter-2 NCS2-family	Nucleotide transport and metabolism	-1.4114	-	-
cg0945	-	putative 23S ribosomal RNA methyltransferase	Translation, ribosomal structure and biogenesis	-1.49066	-	-
cg0948	serC	phosphoserine aminotransferase, AT class IV EC:2.6.1.52, loss causes serine-auxotrophic	Amino acid transport and metabolism	-2.27789	-	-
cg0952	-	putative integral membrane protein	Unknown function	-	1.57292	-
cg0955	-	putative secreted protein	Unknown function	-1.41286	-	-
cg0978	-	putative ABC-type transport system, involved in lipoprotein release, ATPase component	Protein secretion	-	-2.26099	-
cg0979	-	putative transcriptional regulator, PadR-like-family	Signal transduction mechanisms	-	-2.05458	-
cg0998	-	putative trypsin-like serine protease PepD, EC:3.4.21.	Protein turnover and chaperones	1.85609	-	-
cg1007	-	putative membrane protein	Unknown function	-1.27629	-	-
cg1059	-	hypothetical protein, conserved	Unknown function	-	-1.93839	-
cg1071	pth1	peptidyl-tRNA hydrolase (EC:3.1.1.29)	Translation, ribosomal structure and biogenesis	-	-1.81501	-
cg1091	-	hypothetical protein	Unknown function	2.81373	-	-
cg1106	-	hypothetical protein, conserved	Unknown function	-	1.75375	-
cg1132	coaA	pantothenate kinase EC:2.7.1.33	Coenzyme transport and metabolism	-	-1.67832	-
cg1133	glyA	serine hydroxymethyltransferase EC:2.1.2.1	Coenzyme transport and metabolism	-1.6129	-	-
cg1176	-	putative short chain dehydrogenase	General function prediction only	2.24866	-2.95856	-
cg1216	nadA	quinolinate synthetase	Coenzyme transport and metabolism	-2.08598	-	-
cg1224	phnB2	similarity to alkylphosphonate uptake operon protein PhnB-Escherichia coli, conserved	Transport and metabolism of further metabolites	-	1.76545	-
cg1232	-	putative protein, conserved, LmbE-family	Unknown function	-	-1.59634	-
cg1282	-	hypothetical protein, conserved	Unknown function	-	-1.51497	-
cg1290	metE	5-methyltetrahydropteroyltriglutamate--homocysteine methyltransferase EC:2.1.1.14, essential for methionine-synthesis, loss causes methionine bradytrophy	Amino acid transport and metabolism	-2.84816	-	-
cg1292	-	putative flavin-containing monooxygenase 3 (EC:1.14.13.8)	General function prediction only	-	-1.82488	-
cg1295	-	putative hydrolase or acyltransferase α/β hydrolase superfamily	General function prediction only	-	-1.97834	-
cg1312	-	putative membrane protein	Unknown function	-1.69075	-	-
cg1325	-	putative stress-responsive transcriptional regulator, conserved	Signal transduction mechanisms	-	-1.58172	1.78643
cg1326	-	hypothetical protein	Unknown function	-	-2.03643	-
cg1327	-	putative transcriptional regulator, Crp-family	Signal transduction mechanisms	-	-2.88121	-
cg1329	ctpC	cation transport ATPase, putative Cd2+ transporting P-type ATPase EC:3.6.3.3,	Inorganic ion transport, metabolism, and storage	-	-2.83588	-
cg1332	-	putative secreted hydrolase	General function prediction only	-1.54915	-	-
cg1344	narG	dissimilatory nitrate reductase, α-subunit, Mo cofactor-containing	Respiration and oxidative phosphorylation	-	1.74795	-
cg1349	-	putative membrane protein containing CBS domain	Unknown function	1.47471	-	-
cg1363	atpE	F1FO-ATP synthase, c-subunit of FO part	Respiration and oxidative phosphorylation	-1.6784	-	-
cg1373	-	putative glyoxalase/bleomycin resistance/dioxygenase superfamily protein	General function prediction only	-1.67065	-	-
cg1379	ssuB	aliphatic sulfonates ATP-binding ABC transporterprotein, essential for uptake of alkylsulfonates	Transport and metabolism of further metabolites	-1.82898	-	-
cg1392	-	putative transcriptional regulator, CRO/CI-family, HTH_3-family	Signal transduction mechanisms	-	-2.16476	-
cg1397	-	tRNA 5-methylaminomethyl-2-thiouridylate-methyltransferase EC:2.1.1.61	Translation, ribosomal structure and biogenesis	-	-1.72399	-
cg1398	-	hypothetical protein	Unknown function	-	-2.59985	-
cg1411	rbsA	ribose/xylose transporter, ABC-type sugar aldose transport system, ATPase component (TC 3.A.1.2.1)	Carbon source transport and metabolism	1.49533	-	-
cg1412	rbsC	ribose/xylose transporter, ABC-type transport system, permease component (TC 3.A.1.2.1)	Carbon source transport and metabolism	1.87858	-	-
cg1413	rbsB	ribose/xylose transport, secreted sugar-binding protein (TC 3.A.1.2.1)	Carbon source transport and metabolism	2.04754	-	-
cg1414	rbsD	ribose/xylose transport system, ABC-type transport system, uncharacterized component (TC 3.A.1.2.1)	Carbon source transport and metabolism	1.69184	-	-
cg1417	-	putative acetyltransferase	General function prediction only	-	2.11783	-
cg1419	-	putative Na+-dependent transporter, bile acid:Na+ symporter BASS-family	General function prediction only	-1.78209	-	-
cg1421	-	putative dinucleotide-binding enzyme, conserved	General function prediction only	1.43479	2.30062	-
cg1434	yggB	small-conductance mechanosensitive channel, MscS-family	Amino acid transport and metabolism	1.85663	-	-
cg1441	-	putative ABC-type nitrate/sulfonate/taurine/bicarbonate transport system, secreted component	Inorganic ion transport, metabolism, and storage	-	-1.96168	-
cg1487	leuC	isopropylmalate isomerase large subunit (EC:4.2.1.33)	Amino acid transport and metabolism	-1.57762	-	-
cg1488	leuD	isopropylmalate isomerase small subunit (EC:4.2.1.33)	Amino acid transport and metabolism	-1.60471	-	-
cg1508	-	putative pseudogene - similar to Psp1 CGP1 region	Prophage genes	1.50928	1.96512	-
cg1514	-	putative secreted protein CGP1 region	Prophage genes	-1.72383	-	-
cg1538	-	dephospho-CoA kinase (EC:2.7.1.24)	Coenzyme transport and metabolism	-	1.86826	-
cg1562	-	putative membrane protein	Unknown function	1.63366	-	-
cg1577	-	putative secreted hydrolase	General function prediction only	-2.01091	-	-
cg1603	-	hypothetical protein, conserved	Unknown function	-	-1.55138	-
cg1609	-	putative ATPase component of antibiotics ABC transporter with duplicated ATPase domains	Transport and metabolism of further metabolites	1.41055	-	-
cg1612	-	putative acetyltransferase	General function prediction only	2.18437	-	-
cg1616	cmk	cytidylate kinase EC:2.7.4.14	Nucleotide transport and metabolism	-	-1.51501	-
cg1619	-	putative DNA gyrase inhibitor or transcriptional regulator, AraC-family	Transcription including sigma factors, RNA processing and modification	-	1.58323	-	upstream flank of regional replication event
cg1630	-	oxoglutarate dehydrogenase inhibitor protein, essential for glutamine utilization, regulates ODH activity	Signal transduction mechanisms	-	1.93498	-
cg1656	ndh	NADH dehydrogenase type II, NDH-II (EC:1.6.99.3), not essential, non-proton pumping	Respiration and oxidative phosphorylation	-1.45013	-	-
cg1659	gpt	purine phosphoribosyltransferase (EC:2.4.2.-)	Nucleotide transport and metabolism	-	1.69485	-
cg1662	-	putative secreted protein	Unknown function	-	1.89771	1.60645
cg1663	-	hypothetical protein, conserved	Unknown function	-	1.50489	-
cg1673	ppmN	Polyprenol-phosphate-mannose synthase domain 2 (EC:2.3.1.-), ortholog of mycobacterium MSMEG_3860	Cell wall/membrane/envelope biogenesis	1.48873	-	-
cg1684	tatC	twin argininte translocase protein C	Protein secretion	-	1.50184	-
cg1685	tatX	twin argininte translocase protein A	Protein secretion	-	1.92001	-
cg1693	pepC	putative aminopeptidase 2, Aspartyl aminopeptidase (EC:3.4.11.-)	Protein turnover and chaperones	1.63248	-	-
cg1696	-	putative antibiotic efflux permease of the major facilitator superfamily	General function prediction only	1.5064	-	-
cg1708	-	hypothetical protein, conserved	Unknown function	-	1.81896	-
cg1717	-	putative membrane protein	Unknown function	-	1.63019	-
cg1724	-	accessory protein of methylmalonylCoA mutase	Amino acid transport and metabolism; Lipid transport and metabolism	-	1.73599	-
cg1725	mcmB	methylmalonyl-CoA mutase, α subunit (EC:5.4.99.2)	Amino acid transport and metabolism; Lipid transport and metabolism	-	1.96544	-
cg1726	mcmA	methylmalonyl-CoA mutase, β subunit (EC:5.4.99.2)	Amino acid transport and metabolism; Lipid transport and metabolism	-	1.70725	-
cg1738	acnR	transcriptional regulator, represses aconitase, TetR-family	Signal transduction mechanisms	1.36786	-	-
cg1740	-	putative nucleoside-diphosphate-sugar epimerase	Nucleotide transport and metabolism	1.45901	-	-
cg1742	-	putative ACT domain-containing protein, conserved	Unknown function	-	1.64385	-
cg1744	pacL	cation-transporting ATPase, maybe involved in folate or lipopolysaccharide biosynthesis, Starch and sucrose metabolism	Inorganic ion transport, metabolism, and storage	1.75901	-	-
cg1756	nanH	secreted Exo-α- sialidase (EC:3.2.1.18), maybe involved in glycosphingolipid metabolism, N-Glycan degradation	Cell wall/membrane/envelope biogenesis	2.0025	-	-
cg1759	-	putative Fe-S cluster assembly protein, part of the sufBDCSU response	Coenzyme transport and metabolism	1.74803	-	-
cg1760	sufU	cysteine desulfhydrase	Coenzyme transport and metabolism	1.41192	-	-
cg1761	sufS	Fe-S cluster assembly protein	Coenzyme transport and metabolism	1.65713	-	-
cg1762	sufC	Fe-S cluster assembly ATPase	Coenzyme transport and metabolism	1.40765	-	-
cg1763	sufD	Fe-S cluster assembly membrane protein	Coenzyme transport and metabolism	1.41026	-	-
cg1765	sufR	transcriptional repressor of the suf operon which is required for the assembly of (Fe-S) clusters, ArsR-family	Signal transduction mechanisms	1.58746	-	-
cg1770	-	putative DNA or RNA helicase of superfamily II	General function prediction only	1.53731	-	-
cg1774	tkt	transketolase (EC:2.2.1.1)	Central carbon metabolism	-	1.6886	-
cg1779	opcA	putative subunit of glucose-6-phosphate dehydrogenase	Central carbon metabolism	1.29909	1.76286	-
cg1780	pgl	6-phosphogluconolactonase (EC:3.1.1.31)	Central carbon metabolism	1.41171	1.64016	-
cg1792	-	putative transcriptional regulator-WhiA homolog	Signal transduction mechanisms	1.27049	1.72955	-
cg1801	rpe	ribulose-phosphate 3-epimerase (EC:5.1.3.1)	Central carbon metabolism	-	1.59853	-
cg1802	fmu	putative 16S rRNA m5C 967 methyltransferase (EC:2.1.1.-)	Translation, ribosomal structure and biogenesis	1.35285	-	-
cg1803	fmt	methionyl-tRNA formyltransferase (EC:2.1.2.9)	Translation, ribosomal structure and biogenesis	1.47877	-	-
cg1808	-	hypothetical protein	Unknown function	1.77444	-	-
cg1812	pyrF	orotidine 5-phosphate decarboxylase (EC:4.1.1.23)	Nucleotide transport and metabolism	-	1.52052	-
cg1813	carB	carbamoyl-phosphate synthase large subunit (EC:6.3.5.5)	Amino acid transport and metabolism; Nucleotide transport and metabolism; Coenzyme transport and metabolism	-	1.79872	-
cg1815	pyrC	dihydroorotase (EC:3.5.2.3)	Nucleotide transport and metabolism	-	1.72245	-
cg1821	-	hypothetical protein, conserved	Unknown function	-	2.26831	-
cg1822	-	hypothetical protein, conserved	Unknown function	-	2.04628	-
cg1823	-	hypothetical protein	Unknown function	-	2.25941	-
cg1825	efp	elongation factor P	Translation, ribosomal structure and biogenesis	-	1.45062	-
cg1826	pepQ	XAA-pro aminopeptidase EC:3.4.11.9	Protein turnover and chaperones	-	1.51106	-
cg1837	-	putative holliday junction resolvase-like protein	DNA replication, recombination, repair, and degradation	1.37182	-	-
cg1841	aspS	aspartyl-tRNA synthetase (EC:6.1.1.12)	Translation, ribosomal structure and biogenesis	-	1.43637	-
cg1842	-	putative secreted metalloprotease	Protein turnover and chaperones	-	2.23373	-
cg1844	-	putative membrane protein	Unknown function	-	1.67333	-
cg1845	-	hypothetical protein, conserved	Unknown function	-	1.69096	-
cg1848	-	putative coenzyme F420-dependent N5,N10-methylene tetrahydromethanopterin reductase	Coenzyme transport and metabolism	-	1.66391	-
cg1853	glpD	glycerol-3-phosphate dehydrogenase (EC:1.1.99.5)	Central carbon metabolism; Respiration and oxidative phosphorylation	-	1.72971	-
cg1855	hisS	histidyl-tRNA synthetase (EC:6.1.1.21)	Translation, ribosomal structure and biogenesis	-	1.52356	-
cg1856	-	putative Zn-dependent hydrolase	General function prediction only	-	1.77231	-
cg1857	ppiB	peptidyl-prolyl cis-trans isomerase, membrane-bound (EC:5.2.1.8)	Protein turnover and chaperones	-	1.52211	-
cg1861	rel	ppGpp synthetase, ppGpp pyrophosphorylase (EC:2.7.6.5)	Signal transduction mechanisms	-	1.75832	-
cg1862	apt	adenine phosphoribosyltransferase (EC:2.4.2.7)	Nucleotide transport and metabolism	-	1.5967	-
cg1864	-	putative ABC-type dipeptide/oligopeptide/nickel transport systems, secreted component	General function prediction only	-	1.64351	-
cg1865	secF	preprotein translocase subunit	Protein secretion	-	1.81843	-
cg1868	secN	preprotein translocase subunit YajC homolog	Protein secretion	-	1.7383	-
cg1869	ruvB	holliday junction DNA helicase RuvB	DNA replication, recombination, repair, and degradation	1.74375	-	-
cg1870	ruvA	holliday junction DNA helicase motor protein	DNA replication, recombination, repair, and degradation	1.51604	-	-
cg1872	-	hypothetical protein, conserved	Unknown function	-	1.49395	-
cg1873	tesB2	putative acyl-CoA thioesterase II protein (EC:3.1.2.2)	Carbon source transport and metabolism	-	1.50721	-
cg1890	-	actin-like protein CGP3 region	Prophage genes	6.47306	4.07375	2.18241	CGP3 region
cg1891	-	putative phage DNA adapter protein CGP3 region	Prophage genes	7.21619	4.50639	2.17295
cg1892	-	hypothetical protein, conserved CGP3 region	Prophage genes	2.88738	2.06656	1.57039
cg1893	-	putative N-acetyltransferase CGP3 region	Prophage genes	1.89814	2.91436	2.15054
cg1894	-	hypothetical protein CGP3 region	Prophage genes	-	1.91825	-
cg1895	-	putative secreted protein CGP3 region	Prophage genes	5.63682	3.67518	2.64177
cg1896	-	putative secreted protein CGP3 region	Prophage genes	-	6.53561	2.90874
cg1897	-	putative secreted protein CGP3 region	Prophage genes	-	6.63114	2.76309
cg1898	-	hypothetical protein CGP3 region	Prophage genes	4.29277	3.05562	2.10689
cg1899	-	hypothetical protein CGP3 region	Prophage genes	4.94921	2.61261	-
cg1900	-	hypothetical protein CGP3 region	Prophage genes	4.34145	3.24788	2.02507
cg1901	-	hypothetical protein CGP3 region	Prophage genes	3.51976	3.17766	2.35074
cg1902	-	putative secreted protein CGP3 region	Prophage genes	4.03021	3.01324	1.99656
cg1903	-	putative ABC-type multidrug transport system, ATPase component CGP3 region	Prophage genes	2.06427	3.2704	1.85136
cg1904	-	putative membrane protein CGP3 region	Prophage genes	1.91846	2.68869	1.7732
cg1905	-	hypothetical protein CGP3 region	Prophage genes	-	2.54105	-
cg1906	-	hypothetical protein CGP3 region	Prophage genes	-	2.49793	1.7099
cg1907	-	putative phosphopantothenoylcysteine synthetase/decarboxylase CGP3 region	Prophage genes	-	1.60056	1.57521
cg1908	-	hypothetical protein CGP3 region	Prophage genes	-	1.74458	1.83044
cg1909	-	hypothetical protein CGP3 region	Prophage genes	2.03354	1.90943	1.79567
cg1910	-	putative secreted or membrane protein CGP3 region	Prophage genes	1.98247	1.85514	-
cg1911	-	putative secreted protein CGP3 region	Prophage genes	-	2.33086	-
cg1912	-	hypothetical protein CGP3 region	Prophage genes	2.59017	2.26818	1.83031
cg1913	-	hypothetical protein CGP3 region	Prophage genes	4.45642	-	2.0012
cg1914	-	hypothetical protein CGP3 region	Prophage genes	6.11504	-	-
cg1915	-	hypothetical protein CGP3 region	Prophage genes	4.74938	-	-
cg1916	-	hypothetical protein CGP3 region	Prophage genes	3.6867	2.24812	1.56689
cg1917	-	hypothetical protein CGP3 region	Prophage genes	2.73116	3.00463	2.01525
cg1918	-	putative secreted protein CGP3 region	Prophage genes	8.57784	6.31128	2.27058
cg1919	-	putative membrane protein CGP3 region	Prophage genes	5.39718	2.46233	-
cg1920	-	hypothetical protein CGP3 region	Prophage genes	4.51298	2.72355	-
cg1921	-	hypothetical protein CGP3 region	Prophage genes	4.64095	3.23959	-
cg1922	-	hypothetical protein CGP3 region	Prophage genes	5.3503	1.78898	-
cg1923	-	hypothetical protein CGP3 region	Prophage genes	5.33169	-	-
cg1924	-	hypothetical protein CGP3 region	Prophage genes	5.03625	1.96415	2.01655
cg1925	-	hypothetical protein CGP3 region	Prophage genes	1.92369	2.8756	1.52872
cg1926	-	hypothetical protein CGP3 region	Prophage genes	3.1316	2.00965	-
cg1927	-	putative molecular chaperone CGP3 region	Prophage genes	3.48247	-	-
cg1928	-	hypothetical protein CGP3 region	Prophage genes	3.7171	1.73462	1.85736
cg1929	res	resolvase,-family recombinase CGP3 region	Prophage genes	3.98905	3.19865	2.21
cg1930	-	putative secreted hydrolase CGP3 region	Prophage genes	2.89402	2.97412	-
cg1931	-	putative secreted protein CGP3 region	Prophage genes	3.33829	3.0526	1.97936
cg1932	ppp2	putative protein phosphatase CGP3 region	Prophage genes	5.4416	3.14648	-
cg1934	-	hypothetical protein CGP3 region	Prophage genes	5.56441	3.12768	-
cg1935	gntR2	gluconate-responsive repressor 2, repressor of genes involved in gluconate catabolism and the pentose phosphate pathway CGP3 region, GntR-family	Prophage genes	1.74994	2.8341	1.59097
cg1936	-	putative secreted protein CGP3 region	Prophage genes	7.3485	6.46174	2.84756
cg1937	-	putative secreted protein CGP3 region	Prophage genes	6.63531	5.13047	2.67551
cg1938	-	hypothetical protein CGP3 region	Prophage genes	5.27299	3.62861	-
cg1940	-	putative secreted protein CGP3 region	Prophage genes	5.02711	4.04792	2.68073
cg1941	-	putative secreted protein CGP3 region	Prophage genes	4.05758	2.459	2.01287
cg1942	-	putative secreted protein CGP3 region	Prophage genes	2.44877	3.42206	2.04326
cg1943	-	hypothetical protein CGP3 region	Prophage genes	2.38959	3.92307	2.02831
cg1944	-	hypothetical protein CGP3 region	Prophage genes	3.55942	2.93829	2.01061
cg1945	-	hypothetical protein, conserved CGP3 region	Prophage genes	2.56745	2.78788	2.11461
cg1946	-	hypothetical protein CGP3 region	Prophage genes	1.74515	2.29182	1.92106
cg1947	-	hypothetical protein CGP3 region	Prophage genes	2.38583	2.20483	1.75386
cg1948	-	hypothetical protein CGP3 region	Prophage genes	3.85911	2.20681	2.47598
cg1949	-	hypothetical protein CGP3 region	Prophage genes	3.33969	2.7207	2.27191
cg1950	tnp14b(ISCg14a)	transposase fragment CGP3 region	Prophage genes	3.63003	2.92773	2.62611
cg1951	tnp14a(ISCg14a)	transposase fragment CGP3 region	Prophage genes	3.79237	2.65831	2.01194
cg1955	-	putative secreted protein CGP3 region	Prophage genes	6.35665	4.89053	2.09042
cg1956	recJ	single-stranded-DNA-specific exonuclease CGP3 region	Prophage genes	5.11591	3.88299	2.26814
cg1957	-	hypothetical protein CGP3 region	Prophage genes	6.59122	4.43198	2.72034
cg1959	priP	prophage DNA primase CGP3 region	Prophage genes	4.87954	4.29254	2.64418
cg1960	-	hypothetical protein CGP3 region	Prophage genes	5.529	3.3285	2.23652
cg1961	-	hypothetical protein CGP3 region	Prophage genes	4.33765	3.18155	1.94626
cg1962	-	putative membrane protein CGP3 region	Prophage genes	2.17764	1.9308	1.86694
cg1963	-	putative superfamily II DNA/RNA helicase CGP3 region	Prophage genes	4.99585	2.04535	2.05911
cg1964	-	hypothetical protein CGP3 region	Prophage genes	3.79361	-	-
cg1965	-	putative protein, similarity to gp57-phage N15 CGP3 region	Prophage genes	3.90247	-	1.78363
cg1966	-	Prophage silencing protein	Prophage genes	2.76388	2.40049	1.96145
cg1967	-	hypothetical protein CGP3 region	Prophage genes	7.04792	4.02226	2.87827
cg1968	-	hypothetical protein CGP3 region	Prophage genes	6.58126	3.13412	2.52823
cg1969	-	hypothetical protein CGP3 region	Prophage genes	7.62328	4.40784	2.42336
cg1970	-	hypothetical protein CGP3 region	Prophage genes	7.10713	4.09032	2.65327
cg1971	-	hypothetical protein CGP3 region	Prophage genes	7.38714	4.61295	2.76267
cg1972	-	putative translation elongation factor, GTPase CGP3 region	Prophage genes	5.96727	4.4925	2.59678
cg1974	-	putative protein, contains peptidoglycan-binding LysM domain CGP3 region	Prophage genes	6.62003	6.44702	3.15864
cg1975	-	hypothetical protein, conserved CGP3 region	Prophage genes	6.45984	5.4039	2.42771
cg1976	-	hypothetical protein CGP3 region	Prophage genes	5.31633	3.70121	1.77658
cg1977	-	putative secreted protein CGP3 region	Prophage genes	4.01371	4.03509	2.49936
cg1978	-	hypothetical protein CGP3 region	Prophage genes	3.97914	3.78878	2.03611
cg1980	-	puative MoxR-like ATPase CGP3 region	Prophage genes	4.59147	2.90399	1.73579
cg1981	-	hypothetical protein CGP3 region	Prophage genes	4.10326	3.06965	1.7329
cg1982	-	putative ATPase with chaperone activity, ATP-binding subunit CGP3 region	Prophage genes	4.46761	3.3862	1.60404
cg1983	-	hypothetical protein CGP3 region	Prophage genes	4.53803	3.1483	1.55026
cg1984	-	hypothetical protein CGP3 region	Prophage genes	4.19562	2.44562	-
cg1985	-	putative superfamily I DNA or RNA helicase CGP3 region	Prophage genes	3.72562	2.55023	1.65755
cg1986	-	hypothetical protein CGP3 region	Prophage genes	3.2006	2.22771	1.65339
cg1987	-	hypothetical protein CGP3 region	Prophage genes	2.99416	2.07265	-
cg1988	-	hypothetical protein CGP3 region	Prophage genes	3.8791	1.83361	1.74383
cg1989	-	hypothetical protein CGP3 region	Prophage genes	4.1437	-	-
cg1990	-	putative NUDIIX hydrolase CGP3 region	Prophage genes	3.67205	2.76965	2.20553
cg1991	-	putative protein, similar to gp52-bacterophage PHIC31	Prophage genes	3.64955	2.89067	-
cg1992	cg1992	hypothetical protein CGP3 region	Prophage genes	4.343	5.04678	2.69987
cg1993	-	hypothetical protein CGP3 region	Prophage genes	5.88845	4.9389	2.69424
cg1994	-	hypothetical protein CGP3 region	Prophage genes	6.30536	5.72849	2.56178
cg1995	-	hypothetical protein CGP3 region	Prophage genes	-	4.69691	2.64793
cg1996	cglIM	modification methylase, DNA cytosine-5--methyltransferase EC:2.1.1.37 CGP3 region	Prophage genes	-	3.00942	-
cg1997	cglIR	type II restriction endonuclease CGP3 region	Prophage genes	-	2.75826	1.76974
cg1998	cglIIR	restriction endonuclease CGP3 region	Prophage genes	1.54082	2.57619	2.00893
cg1999	-	hypothetical protein CGP3 region	Prophage genes	5.74586	3.52193	2.5684
cg2000	-	putative membrane protein CGP3 region	Prophage genes	2.15702	1.85802	2.10681
cg2001	-	hypothetical protein, conserved CGP3 region	Prophage genes	-	-	1.93738
cg2002	-	hypothetical protein CGP3 region	Prophage genes	1.90367	2.95461	1.99562
cg2003	-	hypothetical protein, conserved CGP3 region	Prophage genes	5.7435	3.238	2.32257
cg2004	-	puative protein, similar to 232 protein-lactobacillus bacteriophage g1e, conserved CGP3 region	Prophage genes	5.0399	3.46984	2.39924
cg2005	-	putative protein-plasmid encoded, conserved CGP3 region	Prophage genes	5.88497	4.03642	2.44015
cg2006	-	hypothetical protein CGP3 region	Prophage genes	4.34349	3.44661	2.03461
cg2007	-	putative membrane protein CGP3 region	Prophage genes	6.29507	4.04883	2.37204
cg2008	-	putative membrane protein CGP3 region	Prophage genes	-	5.64887	2.65666
cg2009	-	putative CLP-family ATP-binding protease CGP3 region	Prophage genes	7.50585	4.55935	2.72338
cg2010	-	putative permease of the major facilitator superfamily CGP3 region	Prophage genes	6.64615	3.77495	2.58357
cg2011	-	putative membrane protein CGP3 region	Prophage genes	6.49539	4.25503	2.8584
cg2012	-	putative secreted protein CGP3 region	Prophage genes	7.07921	4.98765	2.98979
cg2014	-	hypothetical protein CGP3 region	Prophage genes	6.87192	5.29918	2.99083
cg2015	-	hypothetical protein CGP3 region	Prophage genes	7.03005	4.3544	2.44087
cg2016	-	hypothetical protein CGP3 region	Prophage genes	7.71299	5.81969	2.63707
cg2017	-	hypothetical protein CGP3 region	Prophage genes	-	6.00678	2.82035
cg2018	-	putative membrane protein CGP3 region	Prophage genes	6.88042	5.9368	2.89539
cg2019	-	putative membrane protein CGP3 region	Prophage genes	6.65154	4.25846	2.74558
cg2020	-	putative membrane protein CGP3 region	Prophage genes	6.97976	5.1854	2.78726
cg2021	-	putative protein, similar to p18, bacteriophage CP-1 streptococcus pneumoniae CGP3 region	Prophage genes	6.81951	4.93866	2.72874
cg2022	-	putative secreted protein CGP3 region	Prophage genes	6.61481	5.11093	2.93552
cg2023	-	putative membrane protein CGP3 region	Prophage genes	-	6.93796	3.3051
cg2024	-	putative nuclease subunit of the excinuclease complex CGP3 region	Prophage genes	3.11266	3.07408	2.11954
cg2025	-	hypothetical protein CGP3 region	Prophage genes	1.63266	3.93316	2.05921
cg2026	-	hypothetical protein CGP3 region	Prophage genes	2.1016	2.83975	1.44576
cg2027	-	hypothetical protein CGP3 region	Prophage genes	2.27987	2.3365	1.60272
cg2028	-	hypothetical protein CGP3 region	Prophage genes	2.54397	2.07481	2.09031
cg2029	-	hypothetical protein CGP3 region	Prophage genes	2.93609	3.37479	2.18049
cg2030	-	hypothetical protein CGP3 region	Prophage genes	2.36292	3.08815	1.91964
cg2031	-	hypothetical protein, conserved CGP3 region	Prophage genes	2.06489	3.23257	2.07528
cg2032	-	putative membrane protein CGP3 region	Prophage genes	-	5.16989	2.76714
cg2033	-	putative secreted protein CGP3 region	Prophage genes	2.44651	2.8446	2.32046
cg2034	-	hypothetical protein CGP3 region	Prophage genes	1.98882	3.03335	2.07177
cg2035	-	putative methyltransferase CGP3 region	Prophage genes	2.82432	2.35296	1.99429
cg2036	-	putative secreted protein CGP3 region	Prophage genes	2.31416	2.90887	2.04205
cg2037	-	hypothetical protein, conserved CGP3 region	Prophage genes	2.68209	2.07956	2.25317
cg2038	-	hypothetical protein CGP3 region	Prophage genes	2.22514	2.47992	2.14789
cg2039	-	hypothetical protein CGP3 region	Prophage genes	-	2.63805	1.79699
cg2040	-	putative transcriptional regulator, HTH_3-family CGP3 region	Prophage genes	-	2.41333	1.65955
cg2041	-	hypothetical protein CGP3 region	Prophage genes	2.40039	2.52323	2.05013
cg2042	-	putative secreted protein CGP3 region	Prophage genes	2.30812	3.02519	1.85739
cg2043	-	hypothetical protein, conserved CGP3 region	Prophage genes	-	3.59964	2.10213
cg2044	-	putative secreted protein CGP3 region	Prophage genes	1.71874	2.88922	2.07862
cg2045	-	hypothetical protein CGP3 region	Prophage genes	2.19474	2.47911	1.783
cg2046	-	hypothetical protein CGP3 region	Prophage genes	1.56038	2.9496	1.66228
cg2047	-	putative secreted protein CGP3 region	Prophage genes	1.84554	2.43307	2.01397
cg2048	-	hypothetical protein CGP3 region	Prophage genes	2.11548	-	1.91023
cg2049	-	hypothetical protein CGP3 region	Prophage genes	3.17721	1.58154	2.30862
cg2050	-	hypothetical protein CGP3 region	Prophage genes	3.48025	2.04402	2.1975
cg2051	-	hypothetical protein CGP3 region	Prophage genes	2.99946	2.93168	1.96746
cg2052	-	putative secreted protein CGP3 region	Prophage genes	3.64499	4.11157	2.03327
cg2053	-	putative membrane protein CGP3 region	Prophage genes	1.68321	3.30042	1.90569
cg2054	-	putative membrane protein CGP3 region	Prophage genes	2.41619	3.03576	2.13854
cg2055	-	putative membrane protein CGP3 region	Prophage genes	2.20981	3.05813	2.24964
cg2056	-	putative membrane protein CGP3 region	Prophage genes	2.2874	2.03622	2.02173
cg2057	-	putative secreted protein CGP3 region	Prophage genes	2.08965	-	2.04841
cg2058	-	hypothetical protein CGP3 region	Prophage genes	2.58608	-	2.0647
cg2059	-	putative secreted protein CGP3 region	Prophage genes	2.50042	-	1.5253
cg2060	-	hypothetical protein CGP3 region	Prophage genes	2.18672	2.23701	1.72287
cg2061	psp3	putative secreted protein CGP3 region	Prophage genes	-	2.07299	1.62491
cg2062	-	putative protein, similar to plasmid-encoded protein PXO2.09 CGP3 region	Prophage genes	7.34266	5.48686	2.82431
cg2063	-	putative membrane protein CGP3 region	Prophage genes	7.15651	5.65153	2.76562
cg2064	-	putative DNA topoisomerase I omega-protein EC:5.99.1.2 CGP3 region	Prophage genes	-	5.74147	2.75324
cg2065	-	putative superfamily II DNA or RNA helicase CGP3 region	Prophage genes	5.98637	4.35029	2.5579
cg2066	-	putative low-complexity protein	Prophage genes	2.8742	3.15441	2.14238
cg2067	-	hypothetical protein CGP3 region	Prophage genes	2.35457	2.34148	1.88602
cg2068	-	hypothetical protein CGP3 region	Prophage genes	2.70781	1.93871	1.92328
cg2069	psp1	putative secreted protein CGP3 region	Prophage genes	3.69146	3.10737	2.06475
cg2070	'int2	putative phage integrase C-terminal fragment, CGP3 region	Prophage genes	2.73924	-	-
cg2071	int2'	putative phage integrase N-terminal fragment, CGP3 region	Prophage genes	2.29159	3.08946	1.96226
cg2076	ribD	putative protein, maybe involved in atrazine degradation, putative riboflavin specific deaminase (EC:3.5.4.26)	Transport and metabolism of further metabolites	1.95768	-	-	downstream flank of regional replication event
cg2079	-	putative chlorite dismutase-family protein, conserved	Inorganic ion transport and metabolism	-	2.13614	-
cg2083	dxs	1-deoxy-D-xylulose-5-phosphate synthase (EC:2.2.1.7)	Coenzyme transport and metabolism	-	1.9411	-
cg2084	-	putative RNA methyltransferase EC:2.1.1.-	Transcription including sigma factors, RNA processing and modification	1.36452	1.57656	1.44847
cg2085	-	hypothetical protein, conserved	Unknown function	-	2.2412	1.4675
cg2086	dut	deoxyuridine 5-triphosphate nucleotidohydrolase (EC:3.6.1.23)	Nucleotide transport and metabolism	-	1.56176	-
cg2087	-	putative membrane protein	Unknown function	1.67456	1.56915	1.80922
cg2088	-	hypothetical protein	Unknown function	-	1.90563	1.60448
cg2089	-	hypothetical protein, conserved	Unknown function	-	2.61154	-
cg2090	suhB	myo-inositol-1or 4-monophosphatase (EC:3.1.3.25)	Cell wall/membrane/envelope biogenesis	1.64602	2.0029	-
cg2091	ppgK	polyphosphate glucokinase (EC:2.7.1.63)	Carbon source transport and metabolism; Inorganic ion transport and metabolism	-	2.0015	-
cg2094	-	hypothetical protein	Unknown function	1.5259	2.43226	1.85088
cg2096	-	putative membrane protein	Unknown function	1.70712	2.53079	-
cg2097	-	putative DNA or RNA helicase of superfamily II	General function prediction only	1.56209	1.50188	1.46828
cg2098	-	hypothetical protein	Unknown function	1.74672	2.33396	-
cg2099	-	putative membrane protein	Unknown function	-	1.9877	-
cg2100	-	putative rRNA or tRNA methylase	Translation, ribosomal structure and biogenesis	-	1.51881	-
cg2102	sigB	RNA polymerase σ factor	Transcription including sigma factors, RNA processing and modification	1.59314	-	-
cg2103	dtxR	master regulator of iron-dependent gene expression, diphtheria toxin repressor DtxR-family	Signal transduction mechanisms	1.61592	-	-
cg2104	galE	UDP-glucose 4-epimerase EC:5.1.3.2	Carbon source transport and metabolism	1.46988	-	-
cg2106	-	hypothetical protein, conserved	Unknown function	-	-	1.70152
cg2110	-	putative membrane protein	Unknown function	1.47742	2.07063	-
cg2117	ptsI	EI enzyme, general component of PTS (EC:2.7.3.9)	Carbon source transport and metabolism	-	2.02524	-
cg2120	ptsF	fructose-specific enzyme II BC component of PTS (EC:2.7.1.69)	Carbon source transport and metabolism	1.46565	-	-
cg2121	ptsH	phosphocarrier protein HPr, general component of PTS	Carbon source transport and metabolism	-	2.37704	-
cg2124	-	putative transcriptional regulator, AraC-family	Signal transduction mechanisms	-	1.7105	-
cg2126	hflX	GTPase	Translation, ribosomal structure and biogenesis	1.64419	-	-
cg2127	-	hypothetical protein	Unknown function	-	1.69459	-
cg2129	dapF	diaminopimelate epimerase (EC:5.1.1.7)	Amino acid transport and metabolism	-	1.82433	-
cg2132	-	hypothetical protein, conserved	Unknown function	-	1.82821	-
cg2135	miaB	tRNA methylthiotransferase	Translation, ribosomal structure and biogenesis	-	1.69427	-
cg2136	gluA	glutamate uptake system, ABC-type, ATP-binding protein	Amino acid transport and metabolism	-	1.84279	-
cg2137	gluB	glutamate uptake system, secreted glutamate-binding protein	Amino acid transport and metabolism	-	1.91255	-
cg2138	gluC	glutamate uptake system, ABC-type, permease subunit 1	Amino acid transport and metabolism	-	1.931	-
cg2139	gluD	glutamate uptake system, ABC-type, permease subunit 2	Amino acid transport and metabolism	-	2.05509	-
cg2145	-	hypothetical protein, conserved	Unknown function	-	1.63624	-
cg2153	-	putative protein similar to competence-and mitomycin-induced protein, CinA-like protein	General function prediction only	1.48024	-	-
cg2155	-	hypothetical protein, conserved	Unknown function	-	2.30494	-
cg2159	-	hypothetical protein	Unknown function	1.69571	-	-
cg2181	-	ABC-type peptide transport system, secreted component	Transport and metabolism of further metabolites	1.46949	-	-
cg2183	-	ABC-type peptide transport system, permease component	Transport and metabolism of further metabolites	1.73151	-	-
cg2184	-	ATPase component of peptide ABC-type transport system, contains duplicated ATPase domains	Transport and metabolism of further metabolites	2.02157	-	-
cg2192	mqo	malate:quinone oxidoreductase (EC:1.1.99.16)	Central carbon metabolism; Respiration and oxidative phosphorylation	-	1.82586	-
cg2211	-	putative membrane protein	Unknown function	-	2.27689	-
cg2223	-	putative secreted or membrane protein related to metalloendopeptidase	General function prediction only	1.82321	-	-
cg2224	xerC	tyrosine recombinase	DNA replication, recombination, repair, and degradation	3.26628	-	-
cg2262	ftsY	signal recognition particle GTPase	Translation, ribosomal structure and biogenesis	-	1.52723	-
cg2263	-	hypothetical protein	Unknown function	-	1.47119	-
cg2289	glgP2	α-glucan phosphorylase, glycogen phosphorylase (EC:2.4.1.1), probably essential	Carbon source transport and metabolism	2.22391	-	-
cg2290	-	putative glyoxalase/bleomycin resistance/dioxygenase superfamily protein	General function prediction only	1.75365	-	-
cg2311	-	putative SAM-dependent methyltransferase	General function prediction only	1.3577	1.53682	-
cg2312	gip	putative hydroxypyruvate isomerase (EC:5.3.1.22), maybe involved in glyoxylate and dicarboxylate metabolism	Carbon source transport and metabolism	2.71267	-	-
cg2313	idhA3	myo-inositol 2-dehydrogenase (EC:1.1.1.18)	Cell wall/membrane/envelope biogenesis	2.49659	-	-
cg2328	-	hypothetical protein	Unknown function	-	-1.72107	-
cg2337	-	putative methionine synthase, cobalamin-independent	Amino acid transport and metabolism	-1.37462	-	-
cg2349	-	putative ATPase component of ABC transporter for antiobiotics with duplicated ATPase domains	General function prediction only	-	-2.84569	-
cg2352	ansA	L-asparaginase (EC:3.5.1.1)	Amino acid transport and metabolism	-	-1.6968	-
cg2379	-	hypothetical protein	Unknown function	-	-2.4731	-
cg2391	aroG	phospho-2-dehydro-3-deoxyheptonate aldolase, essential	Amino acid transport and metabolism	-2.16171	-	-
cg2408	ctaF	cytochrome aa3 oxidase, subunit 4	Respiration and oxidative phosphorylation	-1.71787	-	-
cg2409	ctaC	cytochrome aa3 oxidase, subunit 2	Respiration and oxidative phosphorylation	-1.49206	-	-
cg2430	-	hypothetical protein	Unknown function	-	2.26805	-
cg2441	-	putative permease of the major facilitator superfamily	General function prediction only	-	-2.15222	-
cg2442	-	putative permease of the major facilitator superfamily	General function prediction only	-	-1.97374	-
cg2504	-	hypothetical protein, conserved	Unknown function	1.5227	-1.78041	-
cg2507	-	putative membrane protein	Unknown function	-	-1.65568	-
cg2538	-	putative alkanal monooxygenase α chain, FMN-linked (EC:1.14.14.3)	General function prediction only	-	-1.97219	-
cg2545	-	putative secreted or membrane protein	Unknown function	-1.69999	-	-
cg2546	-	putative secondary C4-dicarboxylate transporter, tripartite ATP-independent transporter, TRAP-T-family	Carbon source transport and metabolism	-2.47189	-	-
cg2561	thiX	secreted protein potentially involved into thiamin biosynthesis	Coenzyme transport and metabolism	-2.10431	-	-
cg2564	-	hypothetical protein	Unknown function	1.47584	-	-
cg2592	-	hypothetical protein	Unknown function	-1.73291	-	-
cg2610	-	putative ABC-type dipeptide/oligopeptide/nickel transport system, secreted component	General function prediction only	1.64086	-	-
cg2617	vanB	vanillate demethylase, subunit	Carbon source transport and metabolism	-1.4804	-	-
cg2618	vanK	transporter vanillate/protocatechuate	Carbon source transport and metabolism	-2.07472	-	-
cg2629	pcaB	β-carboxy-cis,cis-muconate cycloisomerase (EC:5.5.1.2)	Carbon source transport and metabolism	1.49563	-	-
cg2633	-	putative restriction endonuclease	DNA replication, recombination, repair, and degradation	2.16769	-	-
cg2651	-	putative protein-fragment, conserved	Unknown function	-	2.17017	-
cg2684	-	putative membrane protein DedA-family, conserved	Unknown function	-	-1.58261	-
cg2687	metB	cystathionine γ-synthase (EC:2.5.1.48)	Amino acid transport and metabolism	-1.88997	-	-
cg2700	phoB	alkaline phosphatase (EC:3.1.3.1)	Post-translational modification; Signal transduction mechanisms	-	-2.0494	-
cg2714	-	putative Zn-dependent alcohol dehydrogenase, class III	General function prediction only	-	-1.83973	-
cg2733	-	putative HNH nuclease	DNA replication, recombination, repair, and degradation	-	-1.98563	-
cg2780	ctaD	cytochrome aa3 oxidase, subunit 1	Respiration and oxidative phosphorylation	-1.60866	-	-
cg2800	pgm	phosphoglucomutase (EC:5.4.2.2)	Central carbon metabolism	-1.67086	-	-
cg2838	-	putative dithiol-disulfide isomerase	Protein turnover and chaperones	-	-2.09969	-
cg2843	pstB	ABC-type phosphate transport system, ATPase component	Inorganic ion transport, metabolism, and storage	-1.53521	-	-
cg2863	purQ	phosphoribosylformylglycinamidine synthase subunit I (EC:6.3.5.3)	Nucleotide transport and metabolism	-1.48631	-	-
cg2875	-	hypothetical protein	Unknown function	-	1.77166	-
cg2895	-	putative multidrug efflux permease of the major facilitator superfamily	General function prediction only	-1.68038	-	-
cg2896	-	putative secreted protein, hypothetical endoglucanase	General function prediction only	-2.56336	-	-
cg2919	-	putative oxidoreductase	General function prediction only	-	-2.84464	-
cg2921	-	putative permease of the major facilitator superfamily	General function prediction only	-	-2.76998	-
cg2928	nagB	N-acetylglucosamine-6-phosphate isomerase, glucosamine-6-phosphate deaminase (EC:3.5.99.6)	Carbon source transport and metabolism	-1.63422	-	-
cg2941	-	putative Lyse-type translocator, threonine efflux transporter, resistance to homoserine/threonine RhtB-family	Amino acid transport and metabolism	-	-1.70674	-
cg2942	-	putative transcriptional regulator, AsnC-family	Signal transduction mechanisms	-	-1.78182	-
cg2949	-	putative secreted protein	Unknown function	-2.49231	-	-
cg2952	-	putative secreted protein	Unknown function	-	-1.60446	-
cg2988	ppa	inorganic pyrophosphatase (EC:3.6.1.1)	Inorganic ion transport, metabolism, and storage	-1.61546	-	-
cg3008	porA	main cell wall channel protein	Inorganic ion transport, metabolism, and storage Transport and metabolism of further metabolites	-2.26002	-	-1.84743
cg3009	-	main cell wall channel protein	Inorganic ion transport, metabolism, and storage Transport and metabolism of further metabolites	-1.67273	-	-1.71022
cg3011	groEL2	chaperone GroEL	Protein turnover and chaperones	-	-2.59902	-
cg3032	-	putative secreted protein	Unknown function	-1.36787	-	-
cg3054	purT	5-phosphoribosylglycinamide transformylase	Nucleotide transport and metabolism	-1.55788	-	-
cg3063	purA	adenylosuccinate synthetase (EC:6.3.4.4), together with purB essential for AMP synthesis	Nucleotide transport and metabolism	-1.34968	-	-
cg3073	sseA1	putative thiosulfate sulfurtransferase protein (EC:2.8.1.1)	Inorganic ion transport, metabolism, and storage	-	-3.22742	-
cg3074	-	putative transcriptional regulator, conserved	Signal transduction mechanisms	-	-4.06813	-
cg3075	cmr	multidrug resistance protein	Transport and metabolism of further metabolites	-	-3.90998	-
cg3077	-	putative membrane protein	Unknown function	-	-3.70188	-
cg3078	-	hypothetical protein	Unknown function	2.02925	-3.58198	-
cg3079	clpB	ATP-dependent protease heat shock protein	Protein turnover and chaperones	1.59151	-3.39132	-
cg3096	ald	aldehyde degyhdrogenase, essential for ethanol as sole carbon source	Carbon source transport and metabolism	2.62066	-	-
cg3097	hspR	transcriptional regulator involved in heat shock response, MerR-family	Signal transduction mechanisms	-	-3.54983	-
cg3098	dnaJ	chaperone DnaJ, heat shock protein	Protein turnover and chaperones	-	-3.36876	-
cg3099	grpE	molecular chaperone GrpE, heat shock protein	Protein turnover and chaperones	-	-3.03768	-
cg3100	dnaK	chaperone Dnak, heat shock protein	Protein turnover and chaperones	-	-2.78699	-
cg3107	adhA	Zn-dependent alcohol dehydrogenase (EC:1.1.1.1)	Carbon source transport and metabolism	2.06734	-	-
cg3119	fpr2	sulfite reductase flavoprotein, Ferredoxin-NADP+ reductase (EC:1.18.1.2)	Amino acid transport and metabolism; Inorganic ion transport, metabolism, and storage	-1.74924	-	-
cg3136	-	putative nitroreductase	Inorganic ion transport, metabolism, and storage	-1.4348	-	-
cg3138	ppmA	putative membrane-bound protease modulator	Protein turnover and chaperones	-	-4.25431	-
cg3139	-	hypothetical protein, conserved	Unknown function	-	-3.83706	-
cg3140	tagA1	putative DNA-3-methyladenine glycosylase I protein (EC:3.2.2.20)	DNA replication, recombination, repair, and degradation	-	-3.79351	-
cg3141	hmp	flavohemoprotein	Inorganic ion transport, metabolism, and storage	-	-4.08728	-
cg3142	-	putative membrane protein	Unknown function	-	-2.67063	-
cg3143	-	putative secreted protein, conserved	Unknown function	-	-2.87878	-
cg3144	'bglG	transcriptional antiterminator-fragment, putative pseudo-gene	Transcription including sigma factors, RNA processing and modification	-	-3.44518	-
cg3145	-	BglG in CgR is 93 AA longer (belongs to BglG?), putative pseudo-gene	Unknown function	-	-4.42966	-
cg3146	'bglY'	β-glucosidase-fragment, C-terminal fragment, putative pseudo-gene	Carbon source transport and metabolism	-	-2.50797	-
cg3148	-	putative ABC transporter, ATP-binding protein, putative pseudgene	General function prediction only	-	-1.97176	-
cg3158	nagA2	β-N-acetylglucosaminidase precursor (EC:3.2.1.30)	Cell wall/membrane/envelope biogenesis	-1.40306	-	-
cg3181	-	putative secreted protein	Unknown function	-1.30777	-	-
cg3182	cop1	trehalose corynomycolyl transferase (EC:2.3.1.122), cop1, cmt1, and cmt2 can replace each other in the synthesis	Cell wall/membrane/envelope biogenesis	-1.74848	-	-
cg3195	-	putative flavin-containing monooxygenase FMO	General function prediction only	2.91373	-	-
cg3197	psp5	putative secreted protein	Unknown function	-1.47886	-	-
cg3212	-	putative carboxymuconolactone decarboxylase subunit	Transport and metabolism of further metabolites	-1.99385	-	-
cg3226	-	L-lactate permease, operon with lldD, MFS-type	Carbon source transport and metabolism	-1.5351	-	-
cg3227	lldD	menaquinone-dependent L-lactate dehydrogenase operon with cg3226	Carbon source transport and metabolism; Respiration and oxidative phosphorylation	-2.01031	-	-
cg3232	-	putative secreted phosphohydrolase, ICC-family	General function prediction only	-	-2.5036	-
cg3233	-	hypothetical protein	Unknown function	-	-1.80415	-
cg3234	-	putative metal-dependent amidase/aminoacylase/carboxypeptidase	Protein turnover and chaperones	-	-2.62744	-
cg3236	msrA	peptide methionine sulfoxide reductase (EC:1.8.4.11)	Transport and metabolism of further metabolites	-	-2.51755	-
cg3247	hrrA	two component response regulator, control of heme homeostasis	Signal transduction mechanisms	-1.49485	-	-
cg3267	-	putative membrane protein, putative pseudogene, C-terminal fragment	Unknown function	-	-1.9848	-
cg3272	-	putative membrane protein	Unknown function	-	-1.72003	-
cg3273	-	hypothetical protein	Unknown function	-	-1.6244	-
cg3274	-	putative site-specific recombinases, DNA invertase Pin homolog-fragment, putative pseudogene	DNA replication, recombination, repair, and degradation	-	-1.73007	-
cg3275	fdxA	ferredoxin no. 1	General function prediction only	-	-1.54439	-
cg3279	-	putative dehydrogenase-fragment, putative pseudogene	General function prediction only	-	-1.81746	-
cg3280	-	putative secreted protein, horizontally transferred gene	Unknown function	-	-1.87152	-
cg3281	copB	Cu2+/cation-transporting ATPase transmembrane protein, horizontally transferred gene	Inorganic ion transport, metabolism, and storage	-	-2.46057	-
cg3282	-	putative Cu2+/heavy metal binding transport protein, horizontally transferred gene	Inorganic ion transport, metabolism, and storage	-	-2.37296	-
cg3285	copR	two component response regulator, copper homeostasis, horizontally transferred gene	Signal transduction mechanisms	-	-2.13907	-
cg3289	-	thioredoxin-like protein no. 4, horizontally transferred gene	Transport and metabolism of further metabolites	-	-1.96697	-
cg3290	-	putative oxidoreductase protein, horizontally transferred gene	General function prediction only	-	-2.30953	-
cg3294	-	hypothetical protein, horizontally transferred gene	Unknown function	-	-2.35676	-
cg3295	-	putative Cd2+/cation transport ATPase, horizontally transferred gene	Inorganic ion transport, metabolism, and storage	-	-2.9679	-
cg3296	tnp19c(ISCg19a)	transposase fragment, putative pseudogene	DNA replication, recombination, repair, and degradation	-	-3.57978	-
cg3297	tnp19b(ISCg19a)	transposase fragment, putative pseudogene	DNA replication, recombination, repair, and degradation	-	-3.36848	-
cg3321	-	putative ABC-type transport system, involved in lipoprotein release, ATPase component	Protein secretion	-	-1.86413	-
cg3322	-	putative secreted membrane-fusion protein	Unknown function	-	-2.87716	-
cg3329	-	hypothetical protein, conserved	Unknown function	2.05624	-2.44674	-
cg3330	-	putative secreted protein	Unknown function	-	-2.0138	-
cg3331	ogt	methylated-DNA-protein-cysteine methyltransferase (EC:2.1.1.63)	DNA replication, recombination, repair, and degradation	-	-1.9847	-
cg3338	-	putative membrane protein	Unknown function	2.51034	1.85622	-
cg3343	-	putative secreted membrane protein	Unknown function	-1.66742	-	-
cg3357	trpP	tryptophan-specific permease, 5-methyltryptophan resistance	Amino acid transport and metabolism	-	-2.14801	-
cg3369	qcrA2	putative protein, old gene name qcrA2 maybe Rieske-type iron-sulfur protein	General function prediction only	-1.5508	-	-
cg3381	-	putative sec-independent, twin arginine targeting Tat preprotein translocase subunit	Protein secretion	-1.64606	-	-
cg3396	-	putative membrane protease subunit, stomatin/prohibitin homologs	Protein turnover and chaperones	1.83489	-	-
cg3433	-	hypothetical protein	Unknown function	-	-2.01421	-
cg4005	-	putative secreted protein CGP1 region	Prophage genes	-1.49896	-	-
cg4007	-	hypothetical protein CGP3 region	Prophage genes	2.36468	1.54852	1.80293
