# Supplementary material for: Cytometry meets next-generation sequencing – RNA-Seq of sorted subpopulations reveals regional replication and iron-triggered prophage induction in Corynebacterium glutamicum
Source: Sci Rep. 2018 Oct 5;8:14856. doi: 10.1038/s41598-018-32997-9 (PMC6173762; doi:10.1038/s41598-018-32997-9)
Supplement: Supplementary file 3 — Table S3 [file 41598_2018_32997_MOESM3_ESM.xlsx]

## Sheet: Tabelle1
Table S3: Differential gene expression analysis of iron-triggered prophage induction in the early exponential phage of C. glutamicum. Given are the log2 foldchanges of RNAseq experiments (see also Figure 5 and 6). Subpopulations were isolated from an iron upshift experiment: C. glutamicum / pJC1_PdviS-venus cells were first cultivated in CGXII medium with 1 µM iron and then shifted to medium with…
locus_tag	Gene name	Protein name	Functional categorization	log2foldchange		n.s.	p-value	Regulated by
cg0053	-	PUTATIVE IRON-SIDEROPHORE UPTAKE SYSTEM ATP-BINDIN	Inorganic ion transport, metabolism, and storage	1.66941	*	n.s.	0.11648
cg0362	-	PUTATIVE SEPTUM SITE DETERMINING PROTEIN	General function prediction only	1.9007			0.0110199
cg0428	tnp17c(ISCG17a)	TRANSPOSASE-fragment	DNA replication, recombination, repair, and degradation	1.55306	*	n.s.	0.0865914
cg0661	-	hypothetical protein	Unknown function	1.49948	*	n.s.	0.100764
cg0713	-	hypothetical protein	Unknown function	3.85401			1.9299e-17	LexA
cg0714	-	polymerase involved in DNA repair	DNA replication, recombination, repair, and degradation	4.04228			0	LexA
cg0738	dnaE2	PUTATIVE DNA POLYMERASE III ALPHA CHAIN	DNA replication, recombination, repair, and degradation	3.02842			4.15079e-16	LexA
cg0875	-	hypothetical protein	Unknown function	1.59803	*	n.s.	0.07155	LexA, GlxR
cg1018	-	PROBABLE ATP-DEPENDENT DNA HELICASE PROTEIN	General function prediction only	1.97106			0.00874386
cg1059	-	hypothetical protein	Unknown function	2.79779			8.93653e-09	LexA
cg1287	-	hypothetical protein	Unknown function	2.24979			0.00107965
cg1291	-	putative membrane protein	Unknown function	2.06523			0.000514934
cg1318	-	DNA repair exonuclease	DNA replication, recombination, repair, and degradation	1.7426			0.00353503	LexA
cg1602	recN	DNA REPAIR PROTEIN RECN	DNA replication, recombination, repair, and degradation	3.19341			3.58223e-17	LexA
cg1890	-	hypothetical protein	Prophage genes	2.46441			4.626e-05	LexA
cg1891	-	hypothetical protein	Prophage genes	3.58513			1.23556e-15	LexA
cg1895	-	putative secreted protein	Prophage genes	2.21382			3.20635e-05
cg1896	-	putative secreted protein	Prophage genes	4.58628			3.80709e-36
cg1897	-	putative secreted protein	Prophage genes	4.61077			7.95674e-38
cg1898	-	hypothetical protein	Prophage genes	1.67496	*	n.s.	0.111567
cg1914	-	hypothetical protein predicted by Glimmer	Prophage genes	2.58727			7.303e-05
cg1915	-	hypothetical protein	Prophage genes	1.78077			0.0167777
cg1918	-	putative secreted protein	Prophage genes	3.70971			2.22938e-12
cg1919	-	putative membrane protein	Prophage genes	1.78903			0.0236845
cg1920	-	hypothetical protein	Prophage genes	1.65187	*	n.s.	0.041509
cg1921	-	hypothetical protein	Prophage genes	1.69216	*	n.s.	0.0919364
cg1922	-	hypothetical protein	Prophage genes	2.18237			0.000825006
cg1923	-	hypothetical protein	Prophage genes	1.91688			0.00801535
cg1927	-	putative molecular chaperone	Prophage genes	1.74416	*	n.s.	0.0676434
cg1932	ppp2	probable protein phosphatase	Prophage genes	2.55851			0
cg1934	-	hypothetical protein	Prophage genes	2.68628			1.65477e-05
cg1936	-	putative secreted protein	Prophage genes	2.50568			2.44014e-07
cg1937	-	putative secreted protein	Prophage genes	1.60912	*	n.s.	0.0584481
cg1955	-	putative secreted protein	Prophage genes	2.71585			1.11203e-05
cg1956	recJ	SINGLE-STRANDED-DNA-SPECIFIC EXONUCLEASE	Prophage genes	2.17331			0.000478178
cg1957	-	hypothetical protein	Prophage genes	3.01319			3.48709e-08
cg1959	priP	PROPHAGE DNA PRIMASE	Prophage genes	3.07292			5.01802e-14
cg1960	-	hypothetical protein	Prophage genes	2.06964			0.000347283
cg1961	-	hypothetical protein predicted by Glimmer	Prophage genes	2.07687			0.00429006
cg1963	-	Superfamily II DNA/RNA helicase	Prophage genes	1.98552			0.0029131
cg1967	-	hypothetical protein	Prophage genes	2.87234			2.86895e-06
cg1968	-	hypothetical protein	Prophage genes	2.03702			0.00625761
cg1969	-	hypothetical protein	Prophage genes	2.72911			1.09257e-05
cg1970	-	hypothetical protein	Prophage genes	2.93364			9.60256e-08
cg1971	-	hypothetical protein predicted by Glimmer	Prophage genes	2.25113			0.00267993
cg1972	-	putative translation elongation factor (GTPase)	Prophage genes	2.70947			5.09421e-07
cg1974	-	putative lysin	Prophage genes	3.51942			1.4229e-12
cg1975	-	hypothetical protein	Prophage genes	4.01926			4.81247e-23
cg1976	-	hypothetical protein	Prophage genes	2.69783			3.80969e-06
cg1977	-	putative secreted protein	Prophage genes	3.54596			3.23539e-19	LexA
cg1978	-	hypothetical protein	Prophage genes	2.64134			3.72029e-06
cg1980	-	MoxR-like ATPase	Prophage genes	2.4906			2.93538e-09
cg1981	-	hypothetical protein	Prophage genes	2.27266			7.49157e-06
cg1982	-	ATPase with chaperone activity, ATP-binding subunit	Prophage genes	3.01341			9.12574e-11
cg1983	-	hypothetical protein	Prophage genes	1.78881	*	n.s.	0.0533928
cg1985	-	Superfamily I DNA or RNA helicase	Prophage genes	1.69702			0.0132975
cg1986	-	hypothetical protein	Prophage genes	1.95962			0.0131339
cg1987	-	hypothetical protein	Prophage genes	1.64548	*	n.s.	0.0822557
cg1993	-	hypothetical protein	Prophage genes	2.29046			1.59785e-05
cg1994	-	hypothetical protein	Prophage genes	2.10693			0.012395
cg1995	-	hypothetical protein	Prophage genes	3.27241			6.30418e-13
cg1999	-	hypothetical protein	Prophage genes	1.78179			0.00500028
cg2004	-	SIMILAR TO 232 PROTEIN-LACTOBACILLUS BACTERIOPHAGE g1e	Prophage genes	1.59433	*	n.s.	0.0885443
cg2005	-	CONSERVED HYPOTHETICAL PROTEIN-PLASMID ENCODED	Prophage genes	1.94554			0.000589274
cg2007	-	putative membrane protein	Prophage genes	2.38986			7.35932e-07
cg2008	-	putative membrane protein	Prophage genes	3.9801			5.22045e-20
cg2009	-	PUTATIVE CLP-FAMILY ATP-BINDING PROTEASE	Prophage genes	3.36482			6.30592e-14
cg2010	-	Permease of the major facilitator superfamily	Prophage genes	2.3168			5.48144e-05
cg2011	-	putative membrane protein	Prophage genes	2.78294			8.00154e-08
cg2012	-	putative secreted protein	Prophage genes	3.1217			7.95962e-08
cg2014	-	hypothetical protein	Prophage genes	4.15924			1.00507e-31
cg2015	-	hypothetical protein	Prophage genes	2.16624			3.12438e-05
cg2016	-	hypothetical protein	Prophage genes	3.47259			5.6766e-16
cg2017	-	hypothetical protein	Prophage genes	4.20698			1.12787e-20
cg2018	-	putative membrane protein	Prophage genes	3.88694			3.29432e-15
cg2019	-	putative membrane protein	Prophage genes	2.99719			2.43558e-09
cg2020	-	putative membrane protein	Prophage genes	3.17011			2.59509e-08
cg2021	-	SIMILAR TO P18, BACTERIOPHAGE CP-1 (STREPTOCOCCUS PNEUMONIAE)	Prophage genes	3.11125			7.43817e-14
cg2022	-	putative secreted protein	Prophage genes	3.52888			1.30539e-10
cg2023	-	putative membrane protein	Prophage genes	4.6159			8.89332e-24
cg2032	-	putative membrane protein	Prophage genes	3.38599			9.58508e-19
cg2062	-	SIMILAR TO PLASMID-ENCODED PROTEIN PXO2.09	Prophage genes	3.26529			1.73936e-10
cg2063	-	putative membrane protein	Prophage genes	3.78559			2.84236e-21
cg2064	-	DNA TOPOISOMERASE I (OMEGA-PROTEIN)	Prophage genes	4.18806			1.17907e-22
cg2065	-	Superfamily II DNA or RNA helicase	Prophage genes	2.61145			1.23513e-08
cg2112	nrdR	putative transcriptional regulator	Signal transduction mechanisms	2.27868			2.5098e-06	LexA, SigA
cg2113	divS	hypothetical protein	Signal transduction mechanisms	1.57664	*	n.s.	0.148691	LexA, SigA
cg2141	recA	DNA RECOMBINATION/REPAIR	DNA replication, recombination, repair, and degradation	1.48641	*	n.s.	0.0451669	LexA
cg2381	-	hypothetical protein	Unknown function	2.85346			1.80038e-11	LexA
cg2449	-	hypothetical protein	General function prediction only	2.99282			9.93464e-14	LexA
cg2504	-	hypothetical protein	Unknown function	2.87171			1.84316e-09	LexA
cg2633	-	putative restriction endonuclease	DNA replication, recombination, repair, and degradation	3.05443			2.50487e-10
cg2683	-	hypothetical protein	Unknown function	2.83586			1.25232e-08	LexA
cg2733	-	HNH nuclease	DNA replication, recombination, repair, and degradation	1.9234			0.00139198	LexA
